# Supplementary material for: Modeling the future of HIV in Turkey: Cost-effectiveness analysis of improving testing and diagnosis
Source: PLoS One. 2023 Jun 30;18(6):e0286254. doi: 10.1371/journal.pone.0286254 (PMC10313051; doi:10.1371/journal.pone.0286254)
Supplement: S1 Data — (ZIP) [file pone.0286254.s003.zip]

Archive with 2 entries (2 files):
- DataSet_Summary.xlsx
- __MACOSX/._DataSet_Summary.xlsx
